# Supplementary material for: Morphology modulation of artificial muscles by thermodynamic-twist coupling
Source: Natl Sci Rev. 2022 Sep 22;10(1):nwac196. doi: 10.1093/nsr/nwac196 (PMC9843299; doi:10.1093/nsr/nwac196)
Supplement: nwac196_Supplemental_Files [file nwac196_supplemental_files.zip]

Archive with 12 entries (12 files):
- Supplementary data.pdf
- Video_-_Supplementary_Movie_1.mp4
- Video_-_Supplementary_Movie_10.mp4
- Video_-_Supplementary_Movie_11.mp4
- Video_-_Supplementary_Movie_2.mp4
- Video_-_Supplementary_Movie_3.mp4
- Video_-_Supplementary_Movie_4.mp4
- Video_-_Supplementary_Movie_5.mp4
- Video_-_Supplementary_Movie_6.mp4
- Video_-_Supplementary_Movie_7.mp4
- Video_-_Supplementary_Movie_8.mp4
- Video_-_Supplementary_Movie_9.mp4
